# Supplementary material for: Germline Sequencing of Familial and Sporadic Early-Onset Colorectal Cancer: A Novel Pattern of Genes
Source: Int J Mol Sci. 2025 May 14;26(10):4672. doi: 10.3390/ijms26104672 (PMC12111735; doi:10.3390/ijms26104672)
Supplement: Supplementary file 1 [file ijms-26-04672-s001.zip]

Archive with 1 entries (1 files):
- ijms-3598274-supplementary.xlsx
