# Supplementary material for: Germline Sequencing of Familial and Sporadic Early-Onset Colorectal Cancer: A Novel Pattern of Genes
Source: Int J Mol Sci. 2025 May 14;26(10):4672. doi: 10.3390/ijms26104672 (PMC12111735; doi:10.3390/ijms26104672)
Supplement: Supplementary file 1 [file ijms-26-04672-s001.zip › ijms-3598274-supplementary.xlsx]

## Sheet: Supporting information Table S1
Supporting information Table S1: All 329 VUSs identified in the EOCRC cohort compared to the GnomAD NFE non-cancer population with an adjusted p-value <0.05.
EOCRC#Patient	gene	RefSeq transcript (NM)	HGVS.c	HGVS.p	REVEL	SIFT	PolyPhen	adjusted p-value	Total depth	VAF (%)
44	ABCC6	NM_001171.5	c.742C>T	p.(Leu248Phe)	0.670	0.0	0.927	0.039734745	606	50.0
30	AFDN	NM_001291964.1	c.1445G>A	p.(Arg482Lys)	0.158	0.1	0.014	0.044235811	117	44.44
54	AFDN	NM_001291964.1	c.3701C>A	p.(Ser1234Tyr)	0.223	0.0	0.999	0.014466498	354	47.74
9	AFF1	NM_001166693.2	c.2651C>T	p.(Pro884Leu)	0.212	0.0	0.839	0.021539521	867	46.83
1	AFF1	NM_001166693.2	c.2651C>T	p.(Pro884Leu)	0.212	0.0	0.839	0.021539521	672	49.26
55	AFF1	NM_001166693.2	c.2651C>T	p.(Pro884Leu)	0.212	0.0	0.839	0.021539521	985	50.15
46	AFF1	NM_001166693.2	c.80A>G	p.(Lys27Arg)	0.060	0.56	0.807	0.009321657	529	50.09
27	AFF4	NM_014423.3	c.3319A>G	p.(Thr1107Ala)	0.289	0.17	0.324	0.024150303	589	43.97
43	AFF4	NM_014423.3	c.3319A>G	p.(Thr1107Ala)	0.289	0.17	0.324	0.024150303	469	49.25
56	AKAP9	NM_005751.4	c.11229G>C	p.(Met3743Ile)	0.268	0.01	0.991	0.014466498	788	48.73
86	ALK	NM_004304.4	c.3421G>A	p.(Asp1141Asn)	0.481	0.01	0.949	0.013414247	1164	45.79
53	AMER1	NM_152424.3	c.2680C>T	p.(Arg894Cys)	0.335	0.0	0.999	0.009321657	681	43.61
61	APC	NM_000038.5	c.1441G>A	p.(Val481Met)	0.430	0.0	0.961	0.0120492	1683	46.7
62	APC	NM_000038.5	c.4073C>T	p.(Ala1358Val)	0.397	0.13	0.998	0.01694929	386	45.08
47	APC	NM_000038.5	c.5816A>T	p.(Asp1939Val)	0.481	0.02	0.579	0.009321657	310	41.61
18	APC	NM_000038.5	c.6857C>T	p.(Ala2286Val)	0.221	0.14	0.073	0.038981489	748	47.06
60	APC	NM_000038.5	c.7036C>T	p.(Pro2346Ser)	0.469	0.0	0.999	0.020969715	525	50.29
37	AR	NM_000044.3	c.1090T>C	p.(Tyr364His)	0.670	0.05	1.0	0.009321657	250	42.4
47	ARHGEF12	NM_015313.2	c.212G>A	p.(Arg71His)	0.612	0.0	0.999	0.01028676	911	49.95
12	ARID1A	NM_006015.4	c.3964A>G	p.(Ser1322Gly)	0.281	0.14	0.005	0.009321657	2393	48.43
37	ARID1B	NM_020732.3	c.2069C>T	p.(Thr690Met)	0.274	0.2	0.999	0.009321657	730	55.48
8	ARID4A	NM_002892.3	c.3195A>C	p.(Arg1065Ser)	0.134	0.17	0.852	0.012178393	56	53.57
35	ASPSCR1	NM_024083.3	c.1484C>G	p.(Ser495Cys)	0.132	0.05	0.995	0.009321657	1207	45.07
20	ASPSCR1	NM_024083.3	c.1619G>A	p.(Gly540Asp)	0.139	0.14	0.763	0.009321657	191	49.74
48	ATIC	NM_004044.6	c.1410T>A	p.(His470Gln)	0.668	0.0	0.999	0.009321657	566	49.29
85	ATM	NM_000051.3	c.1229T>C	p.(Val410Ala)	0.264	0.0	0.69	0.0120492	138	30.43
39	ATM	NM_000051.3	c.1229T>C	p.(Val410Ala)	0.264	0.0	0.69	0.0120492	280	56.43
19	ATM	NM_000051.3	c.1229T>C	p.(Val410Ala)	0.264	0.0	0.69	0.0120492	513	44.64
48	ATM	NM_000051.3	c.8071C>T	p.(Arg2691Cys)	0.725	0.0	0.794	0.01028676	513	38.99
60	ATR	NM_001184.3	c.6226C>G	p.(Leu2076Val)	0.557	0.0	0.832	0.039213906	761	43.36
68	BARD1	NM_000465.3	c.1694G>A	p.(Arg565His)	0.179	0.28	0.198	0.009321657	110	55.45
28	BARD1	NM_000465.3	c.1694G>A	p.(Arg565His)	0.179	0.28	0.198	0.009321657	142	42.25
37	BCL2	NM_000633.2	c.60T>G	p.(His20Gln)	0.143	0.31	0.94	0.022042213	247	48.58
69	BCL9	NM_004326.3	c.1704_1706del	p.(Met568del)				0.020103949	354	36.16
79	BCOR	NM_001123385.1	c.2035G>A	p.(Val679Ile)	0.097	0.1	0.986	0.014466498	595	42.86
27	BCOR	NM_001123385.1	c.2035G>A	p.(Val679Ile)	0.097	0.1	0.986	0.014466498	348	53.16
84	BCOR	NM_001123385.1	c.3392G>T	p.(Arg1131Leu)	0.078	0.03	0.131	0.015705259	748	52.67
61	BCR	NM_004327.3	c.151C>G	p.(Gln51Glu)	0.057	0.19	0.017	0.02540023	361	39.06
3	BCR	NM_004327.3	c.3638G>A	p.(Arg1213Gln)	0.445	0.03	0.803	0.036735827	410	44.39
48	BCR	NM_004327.3	c.3733G>A	p.(Val1245Met)	0.277	0.0	0.981	0.009321657	346	45.95
81	BIRC3	NM_001165.4	c.1202G>A	p.(Arg401Lys)	0.071	0.02	0.0	0.017036864	684	46.35
76	BIRC3	NM_001165.4	c.1202G>A	p.(Arg401Lys)	0.071	0.02	0.0	0.017036864	381	45.14
4	BIRC3	NM_001165.4	c.1202G>A	p.(Arg401Lys)	0.071	0.02	0.0	0.017036864	1043	40.08
66	BIRC3	NM_001165.4	c.1202G>A	p.(Arg401Lys)	0.071	0.02	0.0	0.017036864	646	45.05
85	BMPR1A	NM_004329.2	c.1432C>T	p.(Arg478Cys)	0.467	0.15	0.052	0.009321657	353	56.94
24	BMPR1A	NM_004329.2	c.1457G>A	p.(Arg486Gln)	0.413	0.08	1.0	0.009321657	985	55.63
13	BRCA1	NM_007294.3	c.734A>T	p.(Asp245Val)	0.621	0.03	0.984	0.0120492	228	47.37
21	BRCA2	NM_000059.3	c.7928C>G	p.(Ala2643Gly)	0.454	0.0	0.939	0.014466498	784	49.74
19	BRCA2	NM_000059.3	c.8036A>G	p.(Asp2679Gly)	0.946	0.0	0.999	0.009321657	476	48.53
45	BRD4	NM_058243.2	c.1402G>A	p.(Val468Met)	0.120	0.21	0.084	0.009321657	109	47.71
6	BRD4	NM_058243.2	c.1445C>T	p.(Pro482Leu)	0.071	0.04	0.47	0.015944659	279	51.25
37	BRD4	NM_058243.2	c.3810G>C	p.(Glu1270Asp)	0.133	0.07	0.584	0.038981489	94	53.19
76	BRD4	NM_058243.2	c.3810G>C	p.(Glu1270Asp)	0.133	0.07	0.584	0.038981489	133	56.39
43	BRD4	NM_058243.2	c.3810G>C	p.(Glu1270Asp)	0.133	0.07	0.584	0.038981489	157	52.87
14	CARS	NM_139273.3	c.1534C>T	p.(Arg512Cys)	0.536	0.0	0.998	0.01028676	926	50.32
16	CARS	NM_139273.3	c.775G>A	p.(Gly259Ser)	0.708	0.0	1.0	0.009321657	821	45.19
22	CARS	NM_139273.3	c.775G>A	p.(Gly259Ser)	0.708	0.0	1.0	0.009321657	970	46.6
49	CARS	NM_139273.3	c.775G>A	p.(Gly259Ser)	0.708	0.0	1.0	0.009321657	334	44.91
9	CARS	NM_139273.3	c.775G>A	p.(Gly259Ser)	0.708	0.0	1.0	0.009321657	329	47.11
20	CARS	NM_139273.3	c.775G>A	p.(Gly259Ser)	0.708	0.0	1.0	0.009321657	729	50.07
87	KNL1	NM_170589.4	c.5034C>G	p.(Ile1678Met)	0.163	0.0	0.994	0.020968191	334	50.0
3	CBFA2T3	NM_005187.5	c.1105C>T	p.(His369Tyr)	0.147	0.2	0.183	0.0489488	603	51.08
7	CBLB	NM_001321786.1	c.1997T>C	p.(Leu666Pro)	0.423	0.04	0.894	0.030604515	649	53.62
69	CBLB	NM_001321786.1	c.2344A>G	p.(Lys782Glu)	0.440	0.01	0.447	0.009321657	440	41.36
21	CBLB	NM_001321786.1	c.281A>T	p.(Gln94Leu)	0.567	0.17	0.982	0.01028676	441	46.71
10	CCND1	NM_053056.2	c.691C>T	p.(Arg231Cys)	0.158	0.07	0.577	0.013414247	1434	46.79
37	CD74	NM_001025159.2	c.700G>A	p.(Glu234Lys)		0.02	0.994	0.014466498	710	47.32
67	CDKN1B	NM_004064.4	c.497G>A	p.(Arg166Lys)	0.095	0.26	0.382	0.009321657	1038	45.95
57	CHD5	NM_015557.2	c.2048C>T	p.(Thr683Met)	0.761	0.01	0.985	0.009321657	505	46.34
39	CHD5	NM_015557.2	c.3110G>A	p.(Arg1037Gln)	0.159	0.01	0.043	0.01028676	403	43.92
21	CHD5	NM_015557.2	c.5191A>C	p.(Lys1731Gln)	0.581	0.02	0.672	0.041570068	1192	46.14
40	CHD6	NM_032221.4	c.4745G>A	p.(Arg1582Gln)	0.381	0.01	0.118	0.009321657	359	51.81
27	CHD6	NM_032221.4	c.7340G>A	p.(Arg2447Gln)	0.470	0.0	0.886	0.014466498	280	42.86
25	CHD6	NM_032221.4	c.7652C>T	p.(Pro2551Leu)	0.310	0.03	0.026	0.022866499	526	50.0
62	CHD6	NM_032221.4	c.7888C>G	p.(Pro2630Ala)	0.677	0.0	0.679	0.020925606	228	44.74
10	CHD6	NM_032221.4	c.940G>A	p.(Asp314Asn)	0.397	0.08	0.103	0.013414247	288	39.93
46	CHEK2	NM_007194.3	c.1217G>A	p.(Arg406His)	0.146	0.03	0.953	0.029624021	1124	43.42
12	CHEK2	NM_007194.3	c.953G>A	p.(Arg318His)	0.180	0.11	0.022	0.014466498	1304	44.63
55	CIC	NM_015125.4	c.3980C>T	p.(Thr1327Ile)		0.05	0.065	0.019095176	293	44.71
28	CLTCL1	NM_007098.3	c.2171A>G	p.(Asp724Gly)	0.409	0.0	0.633	0.009321657	372	44.89
72	CNTRL	NM_007018.4	c.1622A>T	p.(Asp541Val)		0.04	0.673	0.028081327	483	53.21
5	CNTRL	NM_007018.4	c.1622A>T	p.(Asp541Val)		0.04	0.673	0.028081327	264	54.55
72	CNTRL	NM_007018.4	c.4319G>C	p.(Arg1440Pro)	0.216	0.01	0.809	0.028151885	1994	53.31
5	CNTRL	NM_007018.4	c.4319G>C	p.(Arg1440Pro)	0.216	0.01	0.809	0.028151885	757	46.63
86	CNTRL	NM_007018.4	c.6278A>G	p.(Glu2093Gly)	0.109	0.05	0.395	0.009321657	436	33.26
12	COL1A1	NM_000088.3	c.3641G>A	p.(Arg1214His)	0.446	0.02	0.001	0.009321657	1014	54.73
12	CREBBP	NM_004380.2	c.6600_6608del	p.(Gln2201_Gln2203del)				0.044810169	678	49.56
32	CREBBP	NM_004380.2	c.7256C>T	p.(Ala2419Val)	0.358	0.29	0.013	0.01694929	297	54.55
36	CRKL	NM_005207.3	c.903A>C	p.(Glu301Asp)	0.215	0.49	0.935	0.013482772	782	40.41
83	CRTC1	NM_001098482.1	c.684G>C	p.(Arg228Ser)	0.201	0.01	0.281	0.029624021	440	50.0
57	CRTC3	NM_022769.4	c.1584G>T	p.(Gln528His)	0.169	0.04	0.994	0.028151885	1475	51.05
19	DDX5	NM_001320595.1	c.635G>A	p.(Arg212His)		0.04	0.48	0.01028676	859	56.58
24	EIF4A2	NM_001967.3	c.428A>G	p.(Asn143Ser)	0.055	0.04	0.003	0.0120492	1853	50.35
58	EP300	NM_001429.3	c.1627A>G	p.(Met543Val)	0.366	0.05	0.286	0.0120492	1279	48.87
23	EP300	NM_001429.3	c.5711A>C	p.(Gln1904Pro)	0.454	0.09	0.676	0.039734745	365	57.26
38	EPHA6	NM_001080448.2	c.3365A>G	p.(His1122Arg)	0.332	0.03	0.987	0.009321657	507	51.48
5	EPS15	NM_001981.2	c.1967A>G	p.(Asp656Gly)	0.232	0.02	0.999	0.009321657	332	43.67
28	ERBB3	NM_001982.3	c.1622G>A	p.(Arg541Gln)	0.213	0.03	0.489	0.009321657	254	47.24
79	ERBB4	NM_005235.2	c.11C>A	p.(Ala4Glu)	0.355	0.29	0.138	0.021938187	781	51.98
72	ERBB4	NM_005235.2	c.2702G>A	p.(Ser901Asn)	0.734	0.02	0.917	0.009321657	1132	48.59
61	ERCC2	NM_000400.3	c.974C>T	p.(Thr325Met)	0.331	0.0	0.781	0.011057026	422	46.21
7	ERCC4	NM_005236.2	c.703G>A	p.(Ala235Thr)	0.220	0.52	0.168	0.024272388	483	45.76
44	ERG	NM_001136154.1	c.1318C>T	p.(Pro440Ser)	0.112	0.16	0.305	0.020925606	278	44.24
18	ETV4	NM_001986.2	c.1078A>G	p.(Ile360Val)	0.426	0.02	0.994	0.029624021	1148	49.39
58	EWSR1	NM_013986.3	c.1718_1747del	p.(Pro573_Gly582del)				0.009321657	711	40.37
17	EXT1	NM_000127.2	c.2062C>T	p.(Arg688Trp)	0.449	0.07	0.862	0.020249606	348	52.87
9	FANCA	NM_000135.2	c.1549C>T	p.(Arg517Trp)	0.833	0.0	1.0	0.01028676	606	47.52
8	FANCA	NM_000135.2	c.4285G>A	p.(Asp1429Asn)	0.502	0.0	0.999	0.0120492	76	38.16
46	FANCD2	NM_033084.4	c.1757C>T	p.(Ala586Val)	0.235	0.03	0.989	0.020925606	186	55.38
69	FANCD2	NM_033084.4	c.2872G>A	p.(Val958Met)	0.307	0.06	0.922	0.0256226	1498	45.86
59	FBXW7	NM_033632.3	c.1595C>T	p.(Thr532Ile)	0.283	0.11	0.031	0.009321657	1045	44.78
79	FGFR1	NM_023110.2	c.233G>A	p.(Arg78His)	0.309	0.06	0.011	0.01028676	538	46.28
61	FGFR4	NM_002011.4	c.1310G>A	p.(Arg437His)	0.276	0.02	0.996	0.01028676	1367	46.09
81	FGFR4	NM_002011.4	c.2207T>G	p.(Phe736Cys)	0.958	0.0	1.0	0.009321657	486	36.01
87	FGFR4	NM_002011.4	c.233G>A	p.(Arg78His)	0.726	0.08	0.999	0.01028676	395	49.37
72	FGFR4	NM_002011.4	c.233G>A	p.(Arg78His)	0.726	0.08	0.999	0.01028676	258	54.65
54	FLT3	NM_004119.2	c.784C>T	p.(Leu262Phe)	0.229	0.0	0.934	0.014466498	325	50.15
5	FLT4	NM_182925.4	c.3958C>T	p.(Arg1320Trp)		0.01	0.614	0.040085874	190	44.21
14	FNBP1	NM_015033.2	c.877C>T	p.(Arg293Cys)	0.363	0.0	0.972	0.030604515	697	47.78
70	FOXL2	NM_023067.3	c.994C>G	p.(Pro332Ala)		0.35	0.003	0.030500178	143	43.36
71	FOXP1	NM_032682.5	c.1762G>A	p.(Ala588Thr)	0.433	0.22	0.996	0.037726992	883	55.49
44	FOXP1	NM_032682.5	c.98G>C	p.(Arg33Pro)	0.532	0.05	0.999	0.009321657	562	50.36
52	GAS7	NM_201433.1	c.422C>T	p.(Pro141Leu)	0.177	0.32	0.011	0.031449198	3651	47.66
53	GATA1	NM_002049.3	c.113C>T	p.(Pro38Leu)	0.304	0.01	0.001	0.037726992	1131	44.21
39	GLMN	NM_053274.2	c.428T>C	p.(Ile143Thr)	0.098	0.0	0.055	0.009321657	299	38.8
26	GOLGA5	NM_005113.3	c.1120G>A	p.(Glu374Lys)	0.392	0.0	0.993	0.018663432	645	57.67
72	GOLGA5	NM_005113.3	c.1120G>A	p.(Glu374Lys)	0.392	0.0	0.993	0.018663432	368	48.64
11	GOLGA5	NM_005113.3	c.1120G>A	p.(Glu374Lys)	0.392	0.0	0.993	0.018663432	605	42.64
49	GPC3	NM_001164617.1	c.352G>T	p.(Val118Phe)	0.231	0.04	0.316	0.016956346	48	25.0
31	GPHN	NM_020806.4	c.26C>G	p.(Thr9Ser)	0.047	0.46	0.015	0.030009527	288	44.44
49	GPHN	NM_020806.4	c.26C>G	p.(Thr9Ser)	0.047	0.46	0.015	0.030009527	110	54.55
62	GPHN	NM_020806.4	c.914G>A	p.(Arg305His)	0.355	0.04	0.989	0.0120492	1024	44.92
63	HECW1	NM_015052.4	c.3794A>G	p.(Asn1265Ser)	0.354	0.02	0.989	0.009321657	1699	52.38
56	HECW1	NM_015052.4	c.3794A>G	p.(Asn1265Ser)	0.354	0.02	0.989	0.009321657	1791	48.35
20	HECW1	NM_015052.4	c.3794A>G	p.(Asn1265Ser)	0.354	0.02	0.989	0.009321657	2052	50.49
46	HECW1	NM_015052.4	c.4646G>A	p.(Arg1549His)	0.398	0.0	0.997	0.01028676	376	47.34
37	HECW1	NM_015052.4	c.727G>A	p.(Ala243Thr)	0.135	0.58	0.679	0.013414247	416	44.47
78	HECW1	NM_015052.4	c.773A>G	p.(Asn258Ser)	0.289	0.07	0.997	0.009321657	565	46.19
46	HEY1	NM_012258.3	c.736T>A	p.(Ser246Thr)	0.095	0.64	0.15	0.009321657	154	55.19
12	HIST1H4I	NM_003495.2	c.166C>T	p.(Arg56Cys)	0.646	0.04	0.863	0.009321657	933	48.34
65	HMGA1	NM_145899.2	c.178C>A	p.(Arg60Arg)				0.013414247	1179	52.33
70	HNF1A	NM_001306179.1	c.1541A>G	p.(His514Arg)	0.850	0.01	0.969	0.026852815	1141	47.15
8	HOXC13	NM_017410.2	c.260C>T	p.(Ala87Val)	0.045	0.4	0.216	0.01054378	93	44.09
45	HOXC13	NM_017410.2	c.281C>A	p.(Thr94Lys)	0.066	0.1	0.339	0.016091475	100	55.0
15	HOXC13	NM_017410.2	c.281C>A	p.(Thr94Lys)	0.066	0.1	0.339	0.016091475	307	47.88
28	HOXC13	NM_017410.2	c.281C>A	p.(Thr94Lys)	0.066	0.1	0.339	0.016091475	143	48.95
47	HOXC13	NM_017410.2	c.620C>T	p.(Ala207Val)	0.641	0.08	0.206	0.009321657	162	39.51
45	HSD17B3	NM_000197.1	c.188C>T	p.(Ala63Val)	0.835	0.0	0.998	0.009321657	423	50.12
47	HSP90AB1	NM_001271970.1	c.244C>T	p.(Arg82Cys)	0.417	0.03	0.974	0.022866499	455	46.81
46	IDH1	NM_005896.3	c.112G>A	p.(Asp38Asn)	0.317	0.13	0.015	0.021938187	463	46.87
87	IGF1R	NM_000875.4	c.3330C>G	p.(Ser1110Arg)	0.215	0.15	0.001	0.01028676	1169	48.85
71	IGF1R	NM_000875.4	c.3863C>T	p.(Pro1288Leu)	0.394	0.02	0.258	0.009321657	481	43.66
37	IGF1R	NM_000875.4	c.4066G>A	p.(Glu1356Lys)	0.331	0.14	0.981	0.015705259	219	53.42
83	IL21R	NM_181078.2	c.95C>T	p.(Thr32Met)	0.532	0.0	0.981	0.009321657	571	43.78
32	ITK	NM_005546.3	c.1282C>A	p.(Gln428Lys)	0.117	0.29	0.023	0.036735827	337	49.26
69	JUN	NM_002228.3	c.810A>G	p.(Arg270Arg)				0.01028676	1039	48.41
6	KAT6A	NM_006766.4	c.2534G>A	p.(Arg845His)	0.167	0.01	0.991	0.009321657	347	46.11
29	KAT6A	NM_006766.4	c.2843G>A	p.(Arg948Gln)	0.039	0.11	0.003	0.013414247	770	43.77
20	KAT6A	NM_006766.4	c.5846A>G	p.(Tyr1949Cys)	0.517	0.0	0.997	0.01028676	748	54.28
71	KAT6B	NM_012330.3	c.307C>T	p.(Arg103Cys)	0.493	0.04	0.942	0.026852815	322	49.38
9	KAT6B	NM_012330.3	c.4478C>T	p.(Ala1493Val)	0.222	0.18	0.085	0.021938187	258	43.8
10	KDM5A	NM_001042603.2	c.983C>T	p.(Pro328Leu)	0.195	0.1	0.491	0.030604515	845	49.94
32	KDR	NM_002253.2	c.1639G>A	p.(Val547Met)	0.802	0.0	1.0	0.009321657	1203	49.96
46	KIAA1549	NM_001164665.1	c.5402C>T	p.(Ser1801Leu)	0.050	0.02	0.003	0.015705259	384	54.95
74	KIF1B	NM_015074.3	c.2875T>G	p.(Phe959Val)	0.633	0.02	0.962	0.01028676	1092	48.26
4	KL	NM_004795.3	c.1873G>A	p.(Glu625Lys)	0.345	0.0	0.987	0.009321657	916	45.63
39	KL	NM_004795.3	c.1873G>A	p.(Glu625Lys)	0.345	0.0	0.987	0.009321657	416	43.03
12	KLK2	NM_005551.4	c.92G>A	p.(Cys31Tyr)	0.254	0.0	0.997	0.01028676	2719	43.29
73	KMT2A	NM_001197104.1	c.279_284dup	p.(Ser94_Ser95dup)				0.011134584	584	42.47
29	KMT2A	NM_001197104.1	c.3770G>T	p.(Ser1257Ile)	0.488	0.0	0.082	0.009321657	420	42.86
11	KMT2C	NM_170606.2	c.9530G>A	p.(Arg3177His)	0.418	0.0	0.995	0.01028676	353	49.58
80	KMT2D	NM_003482.3	c.14183G>A	p.(Gly4728Asp)	0.351	0.07	0.047	0.009321657	975	45.23
45	KMT2D	NM_003482.3	c.7301C>A	p.(Ala2434Asp)	0.406	0.0	0.806	0.01028676	263	32.32
8	KMT2D	NM_003482.3	c.7571C>T	p.(Thr2524Met)	0.347	0.06	0.469	0.015705259	121	53.72
39	KRAS	NM_033360.3	c.535G>A	p.(Gly179Ser)		0.06	0.003	0.026852815	1349	47.37
49	KRT17	NM_000422.2	c.1153C>T	p.(Arg385Cys)	0.735	0.04	0.114	0.01694929	445	56.18
32	KTN1	NM_001079521.1	c.2365C>G	p.(Gln789Glu)	0.153	0.05	0.99	0.009321657	280	45.36
22	LPP	NM_005578.4	c.1507G>A	p.(Val503Met)	0.828	0.0	0.998	0.014714215	1048	49.62
74	LRP5	NM_002335.3	c.1090G>A	p.(Asp364Asn)		0.28	0.426	0.009321657	1056	55.11
82	LRP5	NM_002335.3	c.3436C>T	p.(Arg1146Cys)	0.961	0.0	1.0	0.0120492	353	51.27
39	LTBP2	NM_000428.2	c.592C>T	p.(Arg198Trp)	0.617	0.0	0.857	0.009321657	225	55.56
71	MC1R	NM_002386.3	c.467T>C	p.(Val156Ala)		0.01	0.734	0.0120492	434	55.76
9	MC1R	NM_002386.3	c.803C>G	p.(Pro268Arg)		0.0	1.0	0.015705259	539	48.05
48	MDM2	NM_002392.5	c.1190G>A	p.(Ser397Asn)	0.039	0.01	0.845	0.009321657	374	47.59
7	MEN1	NM_130804.2	c.1420G>C	p.(Glu474Gln)	0.502	0.28	0.359	0.009715509	72	62.5
25	MKL1	NM_001318139.1	c.1966G>A	p.(Val656Met)	0.138	0.03	0.813	0.020925606	74	63.51
61	MLLT1	NM_005934.3	c.632G>A	p.(Ser211Asn)	0.136	0.45	0.444	0.0120492	549	48.82
11	MLLT1	NM_005934.3	c.632G>A	p.(Ser211Asn)	0.136	0.45	0.444	0.0120492	645	40.31
27	MSH6	NM_000179.2	c.817G>A	p.(Gly273Arg)	0.386	0.16	0.49	0.009321657	410	43.66
82	MTOR	NM_004958.3	c.3622C>T	p.(Arg1208Cys)	0.584	0.03	0.973	0.009321657	428	45.09
38	MUC1	NM_002456.5	c.558T>C			0.05	0.971	0.0120492	394	47.21
4	MYB	NM_001130173.1	c.307-6C>T					0.034651451	1251	48.52
55	MYB	NM_001130173.1	c.307-6C>T					0.034651451	427	48.95
44	MYH11	NM_001040113.1	c.3949G>A	p.(Val1317Met)	0.437	0.18	0.298	0.039734745	303	49.83
19	MYH11	NM_001040113.1	c.5149A>G	p.(Lys1717Glu)	0.327	0.0	0.034	0.014466498	1480	51.69
47	MYH9	NM_002473.5	c.3728C>T	p.(Ser1243Leu)	0.367	0.36	0.212	0.009321657	820	51.59
58	MYH9	NM_002473.5	c.5278G>A	p.(Asp1760Asn)	0.537	0.0	0.862	0.009321657	256	57.42
38	NCKIPSD	NM_016453.3	c.1897C>T	p.(His633Tyr)	0.172	0.08	0.745	0.018160223	964	42.01
22	NCKIPSD	NM_016453.3	c.1897C>T	p.(His633Tyr)	0.172	0.08	0.745	0.018160223	1639	47.04
77	NCOA1	NM_003743.4	c.1724T>C	p.(Ile575Thr)	0.049	0.42	0.022	0.018551131	461	59.87
87	NCOA2	NM_001321703.1	c.246G>C	p.(Gln82His)	0.245	0.02	0.998	0.031123567	1299	43.96
64	NCOA2	NM_001321703.1	c.3494A>G	p.(Tyr1165Cys)	0.243	0.02	0.999	0.0120492	262	48.85
20	NFKB2	NM_001322934.1	c.1102G>A	p.(Gly368Arg)	0.579	0.05	0.844	0.009321657	327	51.38
74	NIN	NM_020921.3	c.1924G>A	p.(Glu642Lys)	0.067	0.07	0.863	0.013414247	360	52.78
38	NOTCH2	NM_024408.3	c.2243G>A	p.(Gly748Asp)	0.811	0.0	0.999	0.024272388	580	54.14
20	NOTCH3	NM_000435.2	c.1505C>T	p.(Ser502Phe)	0.345	0.05	0.608	0.022503135	901	55.38
4	NOTCH3	NM_000435.2	c.1931T>A	p.(Val644Asp)	0.667	0.15	0.962	0.014466498	1829	52.93
49	NOTCH3	NM_000435.2	c.1931T>A	p.(Val644Asp)	0.667	0.15	0.962	0.014466498	563	46.71
81	NOTCH3	NM_000435.2	c.5900T>C	p.(Met1967Thr)	0.502	0.0	0.999	0.048921362	2305	49.07
68	NOTCH3	NM_000435.2	c.6239G>A	p.(Arg2080Gln)	0.301	0.11	0.709	0.013414247	196	30.1
13	NOTCH4	NM_004557.3	c.2443T>G	p.(Cys815Gly)	0.937	0.01	1.0	0.009321657	1288	49.3
64	NOTCH4	NM_004557.3	c.2443T>G	p.(Cys815Gly)	0.937	0.01	1.0	0.009321657	337	48.07
55	NOTCH4	NM_004557.3	c.2443T>G	p.(Cys815Gly)	0.937	0.01	1.0	0.009321657	865	44.86
47	NOTCH4	NM_004557.3	c.2443T>G	p.(Cys815Gly)	0.937	0.01	1.0	0.009321657	652	40.18
37	NOTCH4	NM_004557.3	c.3025G>A	p.(Glu1009Lys)	0.722	0.0	0.936	0.009321657	2808	50.57
82	NSD1	NM_022455.4	c.4759C>T	p.(Arg1587Cys)	0.600	0.04	0.707	0.009321657	378	51.85
64	NTRK1	NM_002529.3	c.1540T>A	p.(Trp514Arg)	0.391	0.59	1.0	0.01028676	119	44.54
8	NTRK1	NM_002529.3	c.2057G>A	p.(Arg686His)	0.421	1.0	1.0	0.014466498	506	48.42
44	NUMA1	NM_006185.3	c.19C>T	p.(Arg7Trp)	0.246	0.0	0.998	0.021938187	433	44.57
68	NUP214	NM_005085.3	c.548T>C	p.(Val183Ala)	0.623	0.12	0.998	0.01028676	748	50.27
76	NUP214	NM_005085.3	c.548T>C	p.(Val183Ala)	0.623	0.12	0.998	0.01028676	523	47.23
24	NUP98	NM_016320.4	c.4984C>T	p.(Arg1662Cys)	0.169	0.35	0.014	0.0120492	855	46.43
9	PALLD	NM_001166108.1	c.1525G>A	p.(Ala509Thr)	0.388	0.0	0.993	0.020925606	533	43.15
50	PATZ1	NM_014323.2	c.1040A>G	p.(Lys347Arg)	0.155	0.35	0.969	0.01028676	457	42.45
61	PATZ1	NM_014323.2	c.1290A>G	p.(Gly430Gly)				0.009321657	730	50.0
62	PATZ1	NM_014323.2	c.1290A>G	p.(Gly430Gly)				0.009321657	547	48.99
35	PAX2	NM_003990.4	c.936C>G	p.(Asn312Lys)	0.041	0.04	0.805	0.031449198	1294	44.67
6	PAX3	NM_181457.3	c.982G>A	p.(Val328Ile)	0.405	0.02	0.654	0.013414247	416	43.03
69	PBRM1	NM_018313.4	c.3212G>A	p.(Arg1071His)	0.454	0.0	0.989	0.009321657	686	54.81
37	PDE4DIP	NM_014644.5	c.2509C>T	p.(Leu837Phe)	0.206	0.0	1.0	0.009321657	645	53.8
51	PDE4DIP	NM_014644.5	c.2779C>T	p.(Arg927Cys)	0.091	0.23	0.974	0.021938187	817	50.55
26	PDE4DIP	NM_014644.5	c.3170C>A	p.(Ala1057Glu)	0.212	0.13	1.0	0.013414247	1726	25.96
32	PDE4DIP	NM_014644.5	c.3649C>T	p.(Arg1217Cys)	0.220	0.13	0.999	0.014466794	737	27.27
44	PDE4DIP	NM_014644.5	c.3649C>T	p.(Arg1217Cys)	0.220	0.13	0.999	0.014466794	491	22.81
44	PDE4DIP	NM_014644.5	c.3865C>T	p.(Arg1289Trp)	0.209	0.0	0.999	0.009321657	4445	21.37
19	PDE4DIP	NM_014644.5	c.5090T>G	p.(Phe1697Cys)		0.17	0.997	0.01028676	993	29.51
31	PDE4DIP	NM_014644.5	c.5486C>T	p.(Ser1829Phe)	0.167	0.04	0.982	0.021938187	3167	23.52
14	PDE4DIP	NM_014644.5	c.5486C>T	p.(Ser1829Phe)	0.167	0.04	0.982	0.021938187	2350	21.66
32	PDE4DIP	NM_014644.5	c.62G>T	p.(Ser21Ile)	0.395	0.0	0.999	0.01281157	2137	21.95
44	PDE4DIP	NM_014644.5	c.62G>T	p.(Ser21Ile)	0.395	0.0	0.999	0.01281157	1073	28.05
32	PDE4DIP	NM_014644.5	c.6349C>T	p.(Arg2117Trp)	0.101	0.01	0.996	0.016659794	1273	21.68
44	PDE4DIP	NM_014644.5	c.6349C>T	p.(Arg2117Trp)	0.101	0.01	0.996	0.016659794	764	22.51
55	PDE4DIP	NM_014644.5	c.889-3C>G					0.015705259	870	23.1
54	PDE4DIP	NM_014644.5	c.916G>C	p.(Gly306Arg)	0.103	0.02	0.98	0.024771655	1192	20.72
35	PDE4DIP	NM_014644.5	c.916G>C	p.(Gly306Arg)	0.103	0.02	0.98	0.024771655	2768	22.33
16	PDE4DIP	NM_014644.5	c.916G>C	p.(Gly306Arg)	0.103	0.02	0.98	0.024771655	329	20.06
26	PDGFB	NM_002608.3	c.197G>A	p.(Arg66His)	0.057	0.07	0.813	0.009321657	1398	47.42
23	PDGFRB	NM_002609.3	c.1634C>T	p.(Thr545Ile)	0.160	0.35	0.031	0.009321657	379	42.74
75	PDGFRB	NM_002609.3	c.176C>T	p.(Pro59Leu)	0.127	0.03	0.494	0.015705259	827	49.09
43	PER1	NM_002616.2	c.457C>T	p.(Arg153Cys)	0.142	0.02	0.53	0.042928556	201	60.7
25	PIK3R1	NM_181523.2	c.346C>A	p.(Pro116Thr)	0.135	0.02	0.282	0.013414247	406	44.33
57	PLK1	NM_005030.5	c.980T>C	p.(Ile327Thr)	0.221	0.55	0.003	0.020925606	1313	46.31
62	PMS1	NM_000534.4	c.2644G>A	p.(Val882Met)	0.662	0.0	1.0	0.009321657	391	49.1
18	POLD1	NM_002691.3	c.1226G>A	p.(Arg409Gln)	0.563	0.0	1.0	0.009321657	226	47.79
60	POLD1	NM_002691.3	c.245C>T	p.(Pro82Leu)	0.251	0.01	0.898	0.035349798	353	48.16
18	POLD1	NM_002691.3	c.2861C>T	p.(Thr954Met)		0.01	0.96	0.022503135	165	37.58
16	POLD1	NM_002691.3	c.965G>A	p.(Arg322His)	0.269	0.0	0.993	0.009398035	126	56.35
19	POLE	NM_006231.3	c.5941A>G	p.(Asn1981Asp)	0.264	0.03	0.333	0.010351487	357	49.3
69	POLE	NM_006231.3	c.6274G>A	p.(Gly2092Ser)	0.413	0.03	0.843	0.009321657	290	41.38
68	PRDM1	NM_001198.3	c.1388C>T	p.(Pro463Leu)	0.090	0.02	0.331	0.013414247	510	45.69
7	PRDM16	NM_022114.3	c.197C>T	p.(Ser66Leu)	0.226	0.13	0.996	0.014516024	565	48.85
48	PRDM16	NM_022114.3	c.2062G>A	p.(Ala688Thr)	0.205	0.01	0.852	0.01028676	529	52.55
74	PRDM16	NM_022114.3	c.2566G>A	p.(Ala856Thr)	0.192	0.0	0.996	0.031319561	91	47.25
14	PRDM16	NM_022114.3	c.2780A>C	p.(His927Pro)	0.165	0.08	0.648	0.020497798	400	38.25
65	PRDM16	NM_022114.3	c.445G>A	p.(Glu149Lys)	0.353	0.04	0.304	0.015705259	2384	44.51
51	PRF1	NM_001083116.1	c.1117C>T	p.(Arg373Cys)	0.606	0.03	0.967	0.018663432	302	40.73
15	PRKDC	NM_006904.6	c.10051G>A	p.(Glu3351Lys)	0.186	0.46	0.521	0.018600644	964	52.8
55	PTCH1	NM_000264.3	c.3617G>A	p.(Arg1206His)	0.423	0.43	0.023	0.020722816	316	51.58
26	PTK2	NM_005607.4	c.2813A>G	p.(Asn938Ser)	0.122	0.11	0.995	0.009321657	1211	53.59
53	PTK2	NM_005607.4	c.2884A>G	p.(Ser962Gly)	0.071	0.05	0.992	0.009321657	1278	45.77
42	PTK2	NM_005607.4	c.2884A>G	p.(Ser962Gly)	0.071	0.05	0.992	0.009321657	707	43.85
85	PTPRD	NM_002839.3	c.466G>C	p.(Glu156Gln)	0.176	0.14	0.922	0.009321657	790	47.59
82	RAD50	NM_005732.3	c.1277A>G	p.(Gln426Arg)	0.346	0.02	0.9	0.039919909	74	41.89
42	RAD50	NM_005732.3	c.3836G>A	p.(Arg1279His)	0.248	0.18	0.78	0.01694929	190	38.95
85	RAD51C	NM_058216.2	c.335G>C	p.(Gly112Ala)		0.01	0.999	0.009321657	146	42.47
57	RAD51C	NM_058216.2	c.428A>G	p.(Gln143Arg)		0.0	0.733	0.018551131	335	60.0
83	RAD51D	NM_002878.3	c.796C>T	p.(Arg266Cys)	0.401	0.03	0.942	0.022866499	126	48.41
75	RALGDS	NM_006266.3	c.2410G>A	p.(Val804Ile)	0.155	0.26	0.837	0.009321657	475	45.05
40	RANBP17	NM_022897.4	c.1270G>A	p.(Val424Met)	0.049	0.08	0.04	0.02669171	343	41.98
25	RANBP17	NM_022897.4	c.692T>C	p.(Ile231Thr)	0.397	0.01	0.585	0.037726992	231	48.92
37	RANBP17	NM_022897.4	c.692T>C	p.(Ile231Thr)	0.397	0.01	0.585	0.037726992	275	49.45
36	RBM15	NM_022768.4	c.509A>G	p.(Lys170Arg)	0.192	0.05	0.986	0.022503135	325	46.46
23	RBM15	NM_022768.4	c.509A>G	p.(Lys170Arg)	0.192	0.05	0.986	0.022503135	226	39.82
16	RECQL4	NM_004260.3	c.1568G>C	p.(Ser523Thr)		0.0	0.673	0.009321657	630	35.87
57	RECQL4	NM_004260.3	c.1568G>C	p.(Ser523Thr)		0.0	0.673	0.009321657	777	47.49
64	RHOH	NM_001278359.1	c.202A>G	p.(Ile68Val)	0.506	0.03	0.935	0.026852815	146	47.26
65	RICTOR	NM_152756.4	c.3188A>G	p.(Asp1063Gly)	0.235	0.01	0.152	0.009321657	552	48.01
3	RICTOR	NM_152756.4	c.3835C>G	p.(Leu1279Val)	0.236	0.31	0.173	0.013414247	312	38.78
49	RICTOR	NM_152756.4	c.4325T>G	p.(Ile1442Ser)	0.119	0.61	0.0	0.014466498	598	53.34
2	RPTOR	NM_020761.2	c.3451G>A	p.(Asp1151Asn)	0.276	0.04	0.987	0.009321657	745	55.7
28	SARDH	NM_007101.3	c.131G>A	p.(Arg44Gln)	0.041	0.1	0.003	0.015705259	285	45.96
6	SDHB	NM_003000.2	c.178A>G	p.(Thr60Ala)	0.845	0.03	0.013	0.022866499	439	50.11
27	2006-09-01	NM_015129.5	c.494T>C	p.(Leu165Pro)	0.747	0.0	1.0	0.009321657	547	44.97
83	SETD2	NM_014159.6	c.1178G>A	p.(Arg393Gln)	0.077	0.0	0.115	0.014053625	294	53.4
76	SETD2	NM_014159.6	c.6161C>T	p.(Pro2054Leu)	0.486	0.06	0.799	0.009321657	975	43.59
68	SETDB1	NM_001145415.1	c.431C>T	p.(Thr144Ile)	0.273	0.4	0.027	0.009321657	752	45.88
52	SMARCA4	NM_001128849.1	c.4850G>T	p.(Gly1617Val)	0.465	0.12	0.998	0.009321657	720	48.19
31	SOCS1	NM_003745.1	c.617C>G	p.(Ser206Cys)	0.178	0.01	0.951	0.009321657	400	46.25
56	SPECC1	NM_001033553.2	c.137G>A	p.(Arg46Gln)	0.059	0.07	0.996	0.01028676	1230	39.43
1	SPEN	NM_015001.2	c.8228C>T	p.(Ala2743Val)	0.067	0.04	0.018	0.0120492	262	47.33
23	TAF15	NM_139215.2	c.1287_1370del	p.(Asp430_Gly457del)				0.001196524	88	60.23
30	TAF15	NM_139215.2	c.1287_1370del	p.(Asp430_Gly457del)				0.001196524	33	30.3
87	TAL2	NM_005421.2	c.68C>T	p.(Ala23Val)	0.848	0.02	0.994	0.034232482	1101	50.77
12	TCF12	NM_207036.1	c.1561A>G	p.(Lys521Glu)	0.162	0.9	0.965	0.009321657	1014	47.83
44	TCF12	NM_207036.1	c.1720A>C	p.(Lys574Gln)	0.132	0.04	0.983	0.009321657	165	50.91
12	TCF12	NM_207036.1	c.392C>G	p.(Ser131Cys)	0.136	0.02	0.754	0.009321657	1819	42.39
62	TCF3	NM_003200.3	c.814G>A	p.(Glu272Lys)	0.122	0.04	0.746	0.009321657	326	41.1
39	TCF3	NM_003200.3	c.817C>T	p.(Arg273Cys)	0.377	0.0	0.999	0.015705259	311	45.02
61	TCF7L2	NM_001146274.1	c.1364G>A	p.(Arg455Gln)	0.432	1.0	0.001	0.01694929	1190	49.83
84	TET1	NM_030625.2	c.2567C>A	p.(Pro856Gln)	0.129	0.02	0.854	0.014466498	204	41.67
63	TET2	NM_001127208.2	c.4729A>C	p.(Ser1577Arg)	0.100	0.01	0.172	0.013921169	745	48.19
57	TNFAIP3	NM_001270508.1	c.386C>T	p.(Thr129Met)	0.196	0.01	0.649	0.009321657	1004	47.31
10	TOP2A	NM_001067.3	c.3865A>G	p.(Lys1289Glu)	0.044	0.17	0.001	0.033005229	1041	48.32
28	TOP2A	NM_001067.3	c.3964+4A>G					0.014520327	689	45.43
71	TPR	NM_003292.2	c.4586G>T	p.(Arg1529Leu)	0.075	0.01	0.09	0.021938187	578	51.9
33	TPR	NM_003292.2	c.4586G>T	p.(Arg1529Leu)	0.075	0.01	0.09	0.021938187	505	49.31
14	TRIM33	NM_015906.3	c.2183C>T	p.(Pro728Leu)	0.510	0.0	0.992	0.01028676	1179	48.01
41	TSC2	NM_000548.4	c.1066G>C	p.(Val356Leu)	0.560	0.15	0.978	0.020925606	1055	44.74
46	TSC2	NM_000548.4	c.3391A>G	p.(Met1131Val)	0.596	0.29	0.986	0.009321657	136	61.03
64	UNC13D	NM_199242.2	c.1759C>T	p.(Arg587Cys)	0.245	0.05	0.536	0.04718045	148	55.41
77	UNC13D	NM_199242.2	c.2191G>A	p.(Val731Met)	0.477	0.05	0.951	0.041138294	672	46.88
10	USP6	NM_001304284.1	c.2861C>T	p.(Thr954Ile)	0.317	0.03	0.996	0.01694929	1208	50.08
47	VTI1A	NM_001318203.1	c.299G>A	p.(Arg100Gln)	0.358	0.04	0.992	0.009321657	337	45.7
69	VTI1A	NM_001318203.1	c.65A>G	p.(Lys22Arg)		0.19	0.028	0.009321657	97	63.92
39	WHSC1L1	NM_017778.2	c.421C>G	p.(Gln141Glu)	0.413	0.36	0.647	0.015705259	801	42.82
18	WT1	NM_024426.4	c.1048T>C	p.(Cys350Arg)	0.807	0.01	0.993	0.01028676	1153	52.12
9	WT1	NM_024426.4	c.1048T>C	p.(Cys350Arg)	0.807	0.01	0.993	0.01028676	603	45.61
14	ZNF521	NM_015461.2	c.245C>T	p.(Pro82Leu)		0.01	0.826	0.009321657	91	51.65
74	ZNF521	NM_015461.2	c.2506G>A	p.(Glu836Lys)	0.250	0.02	0.205	0.01028676	495	50.91
VAF: variant allele frequency

## Sheet: Supporting information Table S2
Supporting information Table S2: VUSs identified in the 15 EOCRC patients with germline high-impact variants.
EOCRC#Patient	gene	RefSeq transcript (NM)	HGVS.c	HGVS.p	REVEL	SIFT	PolyPhen	adjusted p-value	Total depth	VAF (%)
44	ABCC6	NM_001171.5	c.742C>T	p.(Leu248Phe)	0.670	0.0	0.927	0.039734745	606	50.0
9	AFF1	NM_001166693.2	c.2651C>T	p.(Pro884Leu)	0.212	0.0	0.839	0.021539521	867	46.83
55	AFF1	NM_001166693.2	c.2651C>T	p.(Pro884Leu)	0.212	0.0	0.839	0.021539521	985	50.15
20	ASPSCR1	NM_024083.3	c.1619G>A	p.(Gly540Asp)	0.139	0.14	0.763	0.009321657	191	49.74
3	BCR	NM_004327.3	c.3638G>A	p.(Arg1213Gln)	0.445	0.03	0.803	0.036735827	410	44.39
76	BIRC3	NM_001165.4	c.1202G>A	p.(Arg401Lys)	0.071	0.02	0.0	0.017036864	381	45.14
21	BRCA2	NM_000059.3	c.7928C>G	p.(Ala2643Gly)	0.454	0.0	0.939	0.014466498	784	49.74
76	BRD4	NM_058243.2	c.3810G>C	p.(Glu1270Asp)	0.133	0.07	0.584	0.038981489	133	56.39
9	CARS	NM_139273.3	c.775G>A	p.(Gly259Ser)	0.708	0.0	1.0	0.009321657	329	47.11
16	CARS	NM_139273.3	c.775G>A	p.(Gly259Ser)	0.708	0.0	1.0	0.009321657	821	45.19
20	CARS	NM_139273.3	c.775G>A	p.(Gly259Ser)	0.708	0.0	1.0	0.009321657	729	50.07
3	CBFA2T3	NM_005187.5	c.1105C>T	p.(His369Tyr)	0.147	0.2	0.183	0.0489488	603	51.08
21	CBLB	NM_001321786.1	c.281A>T	p.(Gln94Leu)	0.567	0.17	0.982	0.01028676	441	46.71
21	CHD5	NM_015557.2	c.5191A>C	p.(Lys1731Gln)	0.581	0.02	0.672	0.041570068	1192	46.14
57	CHD5	NM_015557.2	c.2048C>T	p.(Thr683Met)	0.761	0.01	0.985	0.009321657	505	46.34
55	CIC	NM_015125.4	c.3980C>T	p.(Thr1327Ile)		0.05	0.065	0.019095176	293	44.71
5	CNTRL	NM_007018.4	c.4319G>C	p.(Arg1440Pro)	0.216	0.01	0.809	0.028151885	757	46.63
5	CNTRL	NM_007018.4	c.1622A>T	p.(Asp541Val)		0.04	0.673	0.028081327	264	54.55
57	CRTC3	NM_022769.4	c.1584G>T	p.(Gln528His)	0.169	0.04	0.994	0.028151885	1475	51.05
23	EP300	NM_001429.3	c.5711A>C	p.(Gln1904Pro)	0.454	0.09	0.676	0.039734745	365	57.26
5	EPS15	NM_001981.2	c.1967A>G	p.(Asp656Gly)	0.232	0.02	0.999	0.009321657	332	43.67
44	ERG	NM_001136154.1	c.1318C>T	p.(Pro440Ser)	0.112	0.16	0.305	0.020925606	278	44.24
9	FANCA	NM_000135.2	c.1549C>T	p.(Arg517Trp)	0.833	0.0	1.0	0.01028676	606	47.52
59	FBXW7	NM_033632.3	c.1595C>T	p.(Thr532Ile)	0.283	0.11	0.031	0.009321657	1045	44.78
5	FLT4	NM_182925.4	c.3958C>T	p.(Arg1320Trp)		0.01	0.614	0.040085874	190	44.21
44	FOXP1	NM_032682.5	c.98G>C	p.(Arg33Pro)	0.532	0.05	0.999	0.009321657	562	50.36
20	HECW1	NM_015052.4	c.3794A>G	p.(Asn1265Ser)	0.354	0.02	0.989	0.009321657	2052	50.49
20	KAT6A	NM_006766.4	c.5846A>G	p.(Tyr1949Cys)	0.517	0.0	0.997	0.01028676	748	54.28
9	KAT6B	NM_012330.3	c.4478C>T	p.(Ala1493Val)	0.222	0.18	0.085	0.021938187	258	43.8
80	KMT2D	NM_003482.3	c.14183G>A	p.(Gly4728Asp)	0.351	0.07	0.047	0.009321657	975	45.23
9	MC1R	NM_002386.3	c.803C>G	p.(Pro268Arg)		0.0	1.0	0.015705259	539	48.05
55	MYB	NM_001130173.1	c.307-6C>T					0.034651451	427	48.95
44	MYH11	NM_001040113.1	c.3949G>A	p.(Val1317Met)	0.437	0.18	0.298	0.039734745	303	49.83
64	NCOA2	NM_001321703.1	c.3494A>G	p.(Tyr1165Cys)	0.243	0.02	0.999	0.0120492	262	48.85
20	NFKB2	NM_001322934.1	c.1102G>A	p.(Gly368Arg)	0.579	0.05	0.844	0.009321657	327	51.38
20	NOTCH3	NM_000435.2	c.1505C>T	p.(Ser502Phe)	0.345	0.05	0.608	0.022503135	901	55.38
55	NOTCH4	NM_004557.3	c.2443T>G	p.(Cys815Gly)	0.937	0.01	1.0	0.009321657	865	44.86
64	NOTCH4	NM_004557.3	c.2443T>G	p.(Cys815Gly)	0.937	0.01	1.0	0.009321657	337	48.07
64	NTRK1	NM_002529.3	c.1540T>A	p.(Trp514Arg)	0.391	0.59	1.0	0.01028676	119	44.54
44	NUMA1	NM_006185.3	c.19C>T	p.(Arg7Trp)	0.246	0.0	0.998	0.021938187	433	44.57
76	NUP214	NM_005085.3	c.548T>C	p.(Val183Ala)	0.623	0.12	0.998	0.01028676	523	47.23
9	PALLD	NM_001166108.1	c.1525G>A	p.(Ala509Thr)	0.388	0.0	0.993	0.020925606	533	43.15
16	PDE4DIP	NM_014644.5	c.916G>C	p.(Gly306Arg)	0.103	0.02	0.98	0.024771655	329	20.06
44	PDE4DIP	NM_014644.5	c.3865C>T	p.(Arg1289Trp)	0.209	0.0	0.999	0.009321657	4445	21.37
44	PDE4DIP	NM_014644.5	c.6349C>T	p.(Arg2117Trp)	0.101	0.01	0.996	0.016659794	764	22.51
44	PDE4DIP	NM_014644.5	c.3649C>T	p.(Arg1217Cys)	0.220	0.13	0.999	0.014466794	491	22.81
44	PDE4DIP	NM_014644.5	c.62G>T	p.(Ser21Ile)	0.395	0.0	0.999	0.01281157	1073	28.05
51	PDE4DIP	NM_014644.5	c.2779C>T	p.(Arg927Cys)	0.091	0.23	0.974	0.021938187	817	50.55
55	PDE4DIP	NM_014644.5	c.889-3C>G					0.015705259	870	23.1
23	PDGFRB	NM_002609.3	c.1634C>T	p.(Thr545Ile)	0.160	0.35	0.031	0.009321657	379	42.74
57	PLK1	NM_005030.5	c.980T>C	p.(Ile327Thr)	0.221	0.55	0.003	0.020925606	1313	46.31
16	POLD1	NM_002691.3	c.965G>A	p.(Arg322His)	0.269	0.0	0.993	0.009398035	126	56.35
51	PRF1	NM_001083116.1	c.1117C>T	p.(Arg373Cys)	0.606	0.03	0.967	0.018663432	302	40.73
55	PTCH1	NM_000264.3	c.3617G>A	p.(Arg1206His)	0.423	0.43	0.023	0.020722816	316	51.58
57	RAD51C	NM_058216.2	c.428A>G	p.(Gln143Arg)		0.0	0.733	0.018551131	335	60.0
23	RBM15	NM_022768.4	c.509A>G	p.(Lys170Arg)	0.192	0.05	0.986	0.022503135	226	39.82
16	RECQL4	NM_004260.3	c.1568G>C	p.(Ser523Thr)		0.0	0.673	0.009321657	630	35.87
57	RECQL4	NM_004260.3	c.1568G>C	p.(Ser523Thr)		0.0	0.673	0.009321657	777	47.49
64	RHOH	NM_001278359.1	c.202A>G	p.(Ile68Val)	0.506	0.03	0.935	0.026852815	146	47.26
3	RICTOR	NM_152756.4	c.3835C>G	p.(Leu1279Val)	0.236	0.31	0.173	0.013414247	312	38.78
76	SETD2	NM_014159.6	c.6161C>T	p.(Pro2054Leu)	0.486	0.06	0.799	0.009321657	975	43.59
23	TAF15	NM_139215.2	c.1287_1370del	p.(Asp430_Gly457del)				0.001196524	88	60.23
44	TCF12	NM_207036.1	c.1720A>C	p.(Lys574Gln)	0.132	0.04	0.983	0.009321657	165	50.91
57	TNFAIP3	NM_001270508.1	c.386C>T	p.(Thr129Met)	0.196	0.01	0.649	0.009321657	1004	47.31
64	UNC13D	NM_199242.2	c.1759C>T	p.(Arg587Cys)	0.245	0.05	0.536	0.04718045	148	55.41
9	WT1	NM_024426.4	c.1048T>C	p.(Cys350Arg)	0.807	0.01	0.993	0.01028676	603	45.61
VAF: variant allele frequency

## Sheet: Supporting information Table S3
Supporting information Table S3: VUSs identified in the LOCRC cohort among the 15 candidate genes found to carry high-impact variants in EOCRC.
LOCRC#Patient	gene	RefSeq transcript (NM)	HGVS.c	HGVS.p	REVEL	SIFT	PolyPhen	Total depth	VAF (%)
12	BRCA2	NM_000059.3	c.3073A>G	p.(Lys1025Glu)	0.375	0.04	0.996	154	58
65	LTBP2	NM_000428.2	c.1973G>A	p.(Arg658Gln)	0.384	0.0	0.998	2447	61
55	LTBP2	NM_000428.2	c.4516G>A	p.(Val1506Met)	0.264	0.04	0.053	1110	46
55	LTBP2	NM_000428.2	c.220G>C	p.(Glu74Gln)	0.277	0.19	0.398	1031	53
62	NCOA1	NM_003743.4	c.1166C>T	p.(Ser389Leu)	0.119	0.02	0.254	764	45
16	NCOA1	NM_003743.4	c.1202C>T	p.(Ala401Val)	0.045	0.2	0.04	1272	46
29	NUTM1	NM_001284292.1	c.1184C>T	p.(Ala395Val)	0.143	0.13	1.0	1212	49
60	NUTM1	NM_001284292.1	c.1184C>T	p.(Ala395Val)	0.143	0.13	1.0	1087	46
69	NUTM1	NM_001284292.1	c.3472C>T	p.(Arg1158Cys)	0.117	0.2	0.997	935	48
8	RAD50	NM_005732.3	c.2548C>T	p.(Arg850Cys)	0.216	0.0	0.724	88	29
76	RAD50	NM_005732.3	c.2548C>T	p.(Arg850Cys)	0.216	0.0	0.724	191	49
45	RECQL4	NM_004260.3	c.1684C>T	p.(Arg562Trp)		0.0	0.953	501	46
60	RECQL4	NM_004260.3	c.2434G>A	p.(Ala812Thr)		0.0	0.98	311	49
69	RECQL4	NM_004260.3	c.3443C>T	p.(Ser1148Phe)		0.02	0.885	727	46
10	TRIP11	NM_004239.4	c.5298G>T	p.(Lys1766Asn)	0.021	0.51	0.012	513	40
20	TRIP11	NM_004239.4	c.1289A>G	p.(Glu430Gly)	0.152	0.0	0.794	817	43
51	TRIP11	NM_004239.4	c.5298G>T	p.(Lys1766Asn)	0.021	0.51	0.012	1043	45
50	EPHA10	NM_001099439.1	c.1853G>A	p.(Arg618His)	0.207	0.01	0.903	806	43
71	EPHA10	NM_001099439.1	c.2209C>T	p.(Arg737Trp)	0.414	0.0	0.742	324	44
52	EPHA10	NM_001099439.1	c.2681C>T	p.(Ser894Phe)	0.352	0.0	0.61	897	46
76	EPHA10	NM_001099439.1	c.427C>T	p.(Arg143Cys)	0.086	0.17	0.591	863	47
69	EPHA10	NM_001099439.1	c.1853G>A	p.(Arg618His)	0.207	0.01	0.903	544	41
72	POLQ	NM_199420.3	c.2038A>G	p.(Met680Val)	0.107	0.0	0.029	551	56
68	USP6	NM_001304284.1	c.3596C>T	p.(Thr1199Ile)	0.097	0.02	0.997	614	50
46	USP6	NM_001304284.1	c.319G>T	p.(Gly107Cys)	0.255	0.0	0.995	1302	39
4	USP6	NM_001304284.1	c.1811A>G	p.(Lys604Arg)	0.157	0.05	0.456	342	43
24	USP6	NM_001304284.1	c.3596C>T	p.(Thr1199Ile)	0.097	0.02	0.997	1747	38
1	USP6	NM_001304284.1	c.3596C>T	p.(Thr1199Ile)	0.097	0.02	0.997	474	44
VAF: variant allele frequency

## Sheet: Supporting information Table S4
Investigating a monogenic recessive transmission pattern of EOCRC predisposition To investigate the hypothesis of a monogenic recessive profile for EOCRC predisposition, we examined the subgroup of EOCRC patients without a CRC family history (“sporadic” cases, n=52) compared to variants in GnomAD control group as described in Fig 3. For the recessive homozygous hypothesis, variants (VUS, LPV or P…
Supporting information Table S4: Recessive hypothesis: patients carrying multiple variants (HVs or VUSs) in the same gene. The LOCRCs and our local NGS database were screened for 6 genes of interest to identify patients carrying multiple variants in the same gene (after variant filtering as described in Fig 3).
Function	Gene	EOCRC cohort without CRC family history (n=52)			In LOCRC cohort (n=82)	Local NGS database (n=6482)
	NM	EOCRC ID	HGVS nomenclature	VAF (%)		HGVS nomenclature	Cancer personal history of carrier (number of carriers)
Centrosome & microtubule organisation	CNTRL	EOCRC#5	c.1622A>T, p.(Asp541Val)	54	no LOCRC patient carry multiple variants of these genes	c.2842C>A, p.(Leu948Met)	BC (1)
			c.4319G>C, p.(Arg1440Pro)	46		c.4601A>C, p.(Gln1534Pro)
		EOCRC#72	c.1622A>T, p.(Asp541Val)	53		c.5790del, p.(Val1931Cysfs*13)	BC (1)
			c.4319G>C, p.(Arg1440Pro)	53		c.5420A>G, p.(Lys1807Arg)
						c.1622A>T, p.(Asp541Val)	MBC (4), EC (2), BC (36), EOCRC (2, but MSH6+ and MLH1 respectively), EOCRC#5 & EOCRC#72, polyposis (3, of which one 1 APC+), BC+EC (1), BC and melanoma (1), melanoma (2), OC (6), prostate (1), glioblastoma (1), pancreas (1), BC + CRC (1)
						c.4319G>C, p.(Arg1440Pro)
DNA replication and repair	POLD1	EOCRC#18	c.1226G>A, p.(Arg409Gln)	51		c.1873G>A, p.(Gly625Arg)	Polyposis (1)
			c.2861C>T, p.(Thr954Met)	37		c.2017G>A, p.(Glu673Lys)
						c.1226G>A, p.(Arg409Gln)	EOCRC#18
						c.2861C>T, p.(Thr954Met)
						c.2546G>A, p.(Arg849His)	BC (1)
						c.433G>A, p.(Ala145Thr)
						c.2546G>A, p.(Arg849His) HMZ	Prostate (1), BC (1), pancreas (1), polyposis (1, APC+)
						c.2017G>A, p.(Glu673Lys) HMZ
DNA helicase	RECQL4	EOCRC#16	c.1568G>C, p.(Ser523Thr)	35		c.2411G>T, p.(Arg804Leu)	BC (1)
			c.1573del, p.(Cys525Alafs*33)	36		c.2536G>C, p.(Val846Leu)
						c.1568G>C, p.(Ser523Thr)	EOCRC#16
						c.1573del, p.(Cys525Alafs*33)
Transcription factor	TCF12	EOCRC#12	c.1561A>G, p.(Lys521Glu)	47		c.1561A>G, p.(Lys521Glu)	EOCRC#12
			c.392C>G, p.(Ser131Cys)	42		c.392C>G, p.(Ser131Cys)
HV: high-impact variant i.e. truncating, splice or pathogenic/likely pathogenic variants; VUS: variant of unknown significance; EC: endometrial cancer; BC: breast cancer; MBC: male breast cancer; OC: ovarian cancer; CRC: colorectal cancer; HMZ: homozygous.

## Sheet: Supporting information Table S5
Investigating an oligogenic pattern of EOCRC predisposition Finally, we wanted to investigate a possible recurrent pattern of gene association among sporadic patients (oligogenic hypothesis). We focused on variants (HVs and VUSs) that were significantly over-represented in sporadic EOCRCs vs GnomAD. Our genes of interest where those with variants detected in a least 3 EOCRC patients without a CRC…
Supporting information Table S5: Oligogenic hypothesis: 12 variant-carrying genes, each found in at least 3 EOCRC patients without a CRC family history
Gene	Number of variants in EOCRC without family CRC history (n=52)
PDE4DIP	5/52, 9.6%
CHD6	4/52, 7.7%
FGFR4	4/52, 7.7%
HOXC13	4/52, 7.7%
MC1R	4/52, 7.7%
CNTRL	3/52, 5.8%
APC	3/52, 5.8%
BCOR	3/52, 5.8%
IGF1R	3/52, 5.8%
KMT2D	3/52, 5.8%
NOTCH4	3/52, 5.8%
RANBP17	3/52, 5.8%

## Sheet: Supporting information Table S6
Supporting information Table S6: List of the 585 genes from the germline panel.
gene	RefSeq transcript (NM)
ABCC6	NM_001171.5
ABI1	NM_005470.3
ABL1	NM_007313.2
ABL2	NM_007314.3
ACSL3	NM_004457.3
ACSL6	NM_015256.3
AFF1	NM_001166693.2
AFF3	NM_002285.2
AFF4	NM_014423.3
AIP	NM_003977.3
AKAP9	NM_005751.4
AKT1	NM_005163.2
AKT2	NM_001626.5
AKT3	NM_005465.4
ALDH2	NM_000690.3
ALK	NM_004304.4
APC	NM_000038.5
AR	NM_000044.3
ARHGAP26	NM_015071.4
ARHGEF12	NM_015313.2
ARID1A	NM_006015.4
ARID1B	NM_020732.3
ARID2	NM_152641.2
ARID3A	NM_005224.2
ARID3B	NM_001307939.1
ARID4A	NM_002892.3
ARID4B	NM_016374.5
ARID5A	NM_001319085.1
ARID5B	NM_032199.2
ARNT	NM_001668.3
ASPSCR1	NM_024083.3
ASXL1	NM_015338.5
ATF1	NM_005171.4
ATIC	NM_004044.6
ATM	NM_000051.3
ATR	NM_001184.3
ATRX	NM_000489.4
AURKA	NM_198433.2
AXIN2	NM_004655.3
BAP1	NM_004656.3
BARD1	NM_000465.3
BCL10	NM_003921.4
BCL11A	NM_022893.3
BCL11B	NM_138576.3
BCL2	NM_000633.2
BCL3	NM_005178.4
BCL6	NM_001706.4
BCL7A	NM_020993.4
BCL9	NM_004326.3
BCOR	NM_001123385.1
BCR	NM_004327.3
BIRC3	NM_001165.4
BLID	NM_001001786.2
BLM	NM_000057.3
BMPR1A	NM_004329.2
BRAF	NM_004333.4
BRCA1	NM_007294.3
BRCA2	NM_000059.3
BRD3	NM_007371.3
BRD4	NM_058243.2
BRIP1	NM_032043.2
BTG1	NM_001731.2
BUB1B	NM_001211.5
CANT1	NM_138793.3
CARD11	NM_001324281.1
CARS	NM_139273.3
CBFA2T3	NM_005187.5
CBFB	NM_022845.2
CBL	NM_005188.3
CBLB	NM_001321786.1
CBLC	NM_012116.3
CCDC6	NM_005436.4
CCNB1IP1	NM_021178.4
CCND1	NM_053056.2
CCND2	NM_001759.3
CCND3	NM_001760.4
CCNE1	NM_001238.3
CD274	NM_014143.3
CD74	NM_001025159.2
CD79A	NM_001783.3
CD79B	NM_001039933.2
CDC73	NM_024529.4
CDH1	NM_004360.4
CDH11	NM_001797.3
CDH6	NM_004932.3
CDK12	NM_016507.3
CDK2AP2	NM_005851.4
CDK4	NM_000075.3
CDK6	NM_001145306.1
CDK8	NM_001260.2
CDKN1A	NM_001291549.1
CDKN1B	NM_004064.4
CDKN2A	NM_000077.4
CDKN2B	NM_004936.3
CDKN2C	NM_001262.2
CDKN2D	NM_079421.2
CDX2	NM_001265.4
CEBPA	NM_004364.4
CHCHD7	NM_001011668.2
CHD5	NM_015557.2
CHD6	NM_032221.4
CHEK1	NM_001274.5
CHEK2	NM_007194.3
CHIC2	NM_012110.3
CHN1	NM_001822.5
CIC	NM_015125.4
CIITA	NM_001286402.1
CLP1	NM_006831.2
CLTC	NM_001288653.1
CLTCL1	NM_007098.3
CNBP	NM_001127192.1
CNTRL	NM_007018.4
COL1A1	NM_000088.3
COX6C	NM_004374.3
CREB1	NM_134442.4
CREB3L1	NM_052854.3
CREB3L2	NM_194071.3
CREBBP	NM_004380.2
CRKL	NM_005207.3
CRTC1	NM_001098482.1
CRTC3	NM_022769.4
CSF1R	NM_005211.3
CTNNB1	NM_001904.3
CXCR7	NM_020311.2
CYLD	NM_015247.2
CYP1B1	NM_000104.3
DAXX	NM_001141969.1
DDB2	NM_000107.2
DDIT3	NM_001195053.1
DDX10	NM_004398.3
DDX5	NM_001320595.1
DDX6	NM_004397.5
DEK	NM_003472.3
DICER1	NM_030621.4
DNMT3A	NM_175629.2
EBF1	NM_001290360.2
EGFR	NM_005228.3
EIF4A2	NM_001967.3
ELAC2	NM_018127.6
ELF4	NM_001421.3
ELK4	NM_001973.3
ELL	NM_006532.3
ELN	NM_000501.3
EML4	NM_019063.4
EP300	NM_001429.3
EPCAM	NM_002354.2
EPHA10	NM_001099439.1
EPHA3	NM_005233.5
EPHA5	NM_001281765.2
EPHA6	NM_001080448.2
EPHB6	NM_001280794.2
EPS15	NM_001981.2
ERBB2	NM_004448.3
ERBB3	NM_001982.3
ERBB4	NM_005235.2
ERC1	NM_178040.3
ERCC1	NM_001983.3
ERCC2	NM_000400.3
ERCC3	NM_000122.1
ERCC4	NM_005236.2
ERCC5	NM_000123.3
ERG	NM_001136154.1
ETV1	NM_004956.4
ETV4	NM_001986.2
ETV5	NM_004454.2
ETV6	NM_001987.4
EWSR1	NM_013986.3
EXT1	NM_000127.2
EXT2	NM_000401.3
EZH2	NM_004456.4
FAM123B	NM_152424.3
FAM175A	NM_139076.2
FAM22A	NM_001099338.1
FAM22B	NM_001278495.1
FAM46C	NM_017709.3
FANCA	NM_000135.2
FANCC	NM_000136.2
FANCD2	NM_033084.4
FANCE	NM_021922.2
FANCF	NM_022725.3
FANCG	NM_004629.1
FAS	NM_000043.5
FBXO11	NM_001190274.1
FBXW7	NM_033632.3
FCGR2B	NM_004001.4
FCRL4	NM_031282.2
FEV	NM_017521.2
FGF23	NM_020638.2
FGFR1	NM_023110.2
FGFR1OP	NM_007045.3
FGFR2	NM_000141.4
FGFR3	NM_001163213.1
FGFR4	NM_002011.4
FH	NM_000143.3
FHIT	NM_002012.3
FHL1	NM_001159702.2
FIP1L1	NM_030917.3
FKBP1B	NM_004116.4
FKBP9	NM_007270.4
FLCN	NM_144997.5
FLI1	NM_002017.4
FLT1	NM_002019.4
FLT3	NM_004119.2
FLT4	NM_182925.4
FNBP1	NM_015033.2
FOLR1	NM_016724.2
FOXC1	NM_001453.2
FOXL2	NM_023067.3
FOXO1	NM_002015.3
FOXO3	NM_201559.2
FOXO4	NM_005938.3
FOXP1	NM_032682.5
FSTL3	NM_005860.2
FUBP1	NM_003902.4
FUS	NM_004960.3
GALNT3	NM_004482.3
GAS7	NM_201433.1
GATA1	NM_002049.3
GATA2	NM_001145661.1
GATA3	NM_001002295.1
GLMN	NM_053274.2
GMPS	NM_003875.2
GNA11	NM_002067.4
GNAQ	NM_002072.4
GNAS	NM_080425.3
GOLGA5	NM_005113.3
GOPC	NM_020399.3
GPC3	NM_001164617.1
GPHN	NM_020806.4
GREM1	NM_013372.6
GSTM1	NM_000561.3
GUCY1A2	NM_001256424.1
HECW1	NM_015052.4
HERPUD1	NM_014685.3
HEY1	NM_012258.3
HIP1	NM_005338.6
HIST1H4I	NM_003495.2
HLF	NM_002126.4
HMGA1	NM_145899.2
HMGA2	NM_003483.4
HMGN2P46	NR_022014.1
HNF1A	NM_001306179.1
HNRNPA2B1	NM_031243.2
HOOK3	NM_032410.3
HOXA11	NM_005523.5
HOXA13	NM_000522.4
HOXA9	NM_152739.3
HOXB13	NM_006361.5
HOXC11	NM_014212.3
HOXC13	NM_017410.2
HOXD11	NM_021192.2
HOXD13	NM_000523.3
HRAS	NM_005343.3
HSD17B3	NM_000197.1
HSD3B2	NM_000198.3
HSP90AA1	NM_001017963.2
HSP90AB1	NM_001271970.1
IDH1	NM_005896.3
IDH2	NM_002168.3
IGF1R	NM_000875.4
IKBKE	NM_014002.3
IKZF1	NM_006060.5
IL2	NM_000586.3
IL21R	NM_181078.2
IL6ST	NM_002184.3
IL7R	NM_002185.3
IRF4	NM_002460.3
ITK	NM_005546.3
JAK1	NM_001320923.1
JAK2	NM_004972.3
JAK3	NM_000215.3
JAZF1	NM_175061.3
JUN	NM_002228.3
KAT6A	NM_006766.4
KAT6B	NM_012330.3
KDM5A	NM_001042603.2
KDM5C	NM_004187.3
KDM6A	NM_001291415.1
KDR	NM_002253.2
KDSR	NM_002035.2
KEAP1	NM_203500.1
KIAA1549	NM_001164665.1
KIF1B	NM_015074.3
KIT	NM_000222.2
KL	NM_004795.3
KLF6	NM_001300.5
KLK2	NM_005551.4
KNL1	NM_170589.4
KRAS	NM_033360.3
KRT17	NM_000422.2
KTN1	NM_001079521.1
LASP1	NM_006148.3
LCK	NM_001042771.2
LCP1	NM_002298.4
LHFP	NM_005780.2
LIFR	NM_001127671.1
LMO1	NM_002315.2
LMO2	NM_005574.3
LPP	NM_005578.4
LRP5	NM_002335.3
LTBP2	NM_000428.2
LTBP3	NM_001130144.2
LYL1	NM_005583.4
MAD2L1BP	NM_001003690.1
MAF	NM_005360.4
MAFB	NM_005461.4
MALAT1	NR_002819.3
MALT1	NM_006785.3
MAML2	NM_032427.3
MAP2K1	NM_002755.3
MAP2K2	NM_030662.3
MAP2K4	NM_003010.3
MAP3K1	NM_005921.1
MAP3K8	NM_005204.3
MAX	NM_002382.4
MC1R	NM_002386.3
MCL1	NM_021960.4
MDM2	NM_002392.5
MDM4	NM_002393.4
MDS2	NR_027042.1
MECOM	NM_001105077.3
MED12	NM_005120.2
MEN1	NM_130804.2
MET	NM_001127500.2
MITF	NM_198159.2
MKL1	NM_001318139.1
MLF1	NM_001195432.1
MLH1	NM_000249.3
MLL	NM_001197104.1
MLL2	NM_003482.3
MLL3	NM_170606.2
MLLT1	NM_005934.3
MLLT10	NM_004641.3
MLLT11	NM_006818.3
MLLT3	NM_004529.3
MLLT4	NM_001291964.1
MLLT6	NM_005937.3
MN1	NM_002430.2
MNX1	NM_005515.3
MPL	NM_005373.2
MRE11	NM_005591.3
MSH2	NM_000251.2
MSH3	NM_002439.4
MSH6	NM_000179.2
MSI2	NM_138962.3
MSN	NM_002444.2
MTCP1	NM_001018025.3
MTCP1NB	NM_001018024.2
MTOR	NM_004958.3
MTUS2	NM_001033602.2
MUC1	NM_002456.5
MUTYH	NM_001048171.1
MYB	NM_001130173.1
MYC	NM_002467.4
MYCL1	NM_001033081.2
MYCN	NM_001293228.1
MYD88	NM_001172567.1
MYH11	NM_001040113.1
MYH9	NM_002473.5
MYOC	NM_000261.1
NACA	NM_001113203.2
NBN	NM_002485.4
NCKIPSD	NM_016453.3
NCOA1	NM_003743.4
NCOA2	NM_001321703.1
NCOA4	NM_001145260.1
NDRG1	NM_001135242.1
NF1	NM_001042492.2
NF2	NM_000268.3
NFE2L2	NM_006164.4
NFIB	NM_001190737.1
NFKB2	NM_001322934.1
NIN	NM_020921.3
NKX2-1	NM_001079668.2
NONO	NM_001145408.1
NOTCH1	NM_017617.4
NOTCH2	NM_024408.3
NOTCH3	NM_000435.2
NOTCH4	NM_004557.3
NPM1	NM_002520.6
NR4A3	NM_173200.2
NRAS	NM_002524.4
NSD1	NM_022455.4
NTHL1	NM_002528.6
NTRK1	NM_002529.3
NTRK2	NM_006180.4
NTRK3	NM_001012338.2
NUMA1	NM_006185.3
NUP214	NM_005085.3
NUP98	NM_016320.4
NUTM1	NM_001284292.1
OLIG2	NM_005806.3
OMD	NM_005014.2
OPTN	NM_001008211.1
PAFAH1B2	NM_002572.3
PAK7	NM_020341.3
PALB2	NM_024675.3
PALLD	NM_001166108.1
PATZ1	NM_014323.2
PAX2	NM_003990.4
PAX3	NM_181457.3
PAX5	NM_016734.2
PAX6	NM_001258462.1
PAX7	NM_002584.2
PAX8	NM_003466.3
PBRM1	NM_018313.4
PBX1	NM_002585.3
PCM1	NM_006197.3
PCSK7	NM_004716.3
PDCD1LG2	NM_025239.3
PDE4DIP	NM_014644.5
PDGFB	NM_002608.3
PDGFRA	NM_006206.4
PDGFRB	NM_002609.3
PDPK1	NM_002613.4
PER1	NM_002616.2
PHF6	NM_001015877.1
PHOX2B	NM_003924.3
PICALM	NM_007166.3
PIK3CA	NM_006218.3
PIK3R1	NM_181523.2
PIM1	NM_001243186.1
PLAG1	NM_002655.2
PLK1	NM_005030.5
PML	NM_033238.2
PMS1	NM_000534.4
PMS2	NM_000535.6
POLD1	NM_002691.3
POLE	NM_006231.3
POLQ	NM_199420.3
POU2AF1	NM_006235.2
POU5F1	NM_002701.5
PPARG	NM_015869.4
PPP2R1A	NM_014225.5
PRCC	NM_005973.4
PRDM1	NM_001198.3
PRDM16	NM_022114.3
PRF1	NM_001083116.1
PRKAR1A	NM_212471.2
PRKDC	NM_006904.6
PRRX1	NM_022716.3
PSIP1	NM_033222.4
PTCH1	NM_000264.3
PTEN	NM_000314.6
PTK2	NM_005607.4
PTK2B	NM_173174.2
PTPN11	NM_002834.3
PTPRD	NM_002839.3
RABEP1	NM_004703.5
RAD50	NM_005732.3
RAD51B	NM_133509.3
RAD51C	NM_058216.2
RAD51D	NM_002878.3
RAF1	NM_002880.3
RALGDS	NM_006266.3
RANBP17	NM_022897.4
RAP1GDS1	NM_001100426.1
RARA	NM_000964.3
RB1	NM_000321.2
RBM15	NM_022768.4
RECQL4	NM_004260.3
REL	NM_002908.3
RET	NM_020975.4
RHOH	NM_001278359.1
RICTOR	NM_152756.4
RMI2	NM_152308.2
RNASEL	NM_021133.3
ROS1	NM_002944.2
RPL22	NM_000983.3
RPN1	NM_002950.3
RPTOR	NM_020761.2
RRM1	NM_001033.4
RUNX1	NM_001754.4
RUNX1T1	NM_004349.3
SARDH	NM_007101.3
SBDS	NM_016038.2
SDHAF2	NM_017841.2
SDHB	NM_003000.2
SDHC	NM_003001.3
SDHD	NM_003002.3
SEPTIN5	NM_002688.5
SEPTIN6	NM_015129.5
SEPTIN9	NM_006640.4
SET	NM_001122821.1
SETD2	NM_014159.6
SETDB1	NM_001145415.1
SF3B1	NM_012433.3
SF3B2	NM_006842.2
SFPQ	NM_005066.2
SH3GL1	NM_003025.3
SLC45A3	NM_033102.2
SMAD2	NM_001003652.3
SMAD3	NM_005902.3
SMAD4	NM_005359.5
SMARCA4	NM_001128849.1
SMARCB1	NM_003073.4
SMO	NM_005631.4
SNX29	NM_032167.4
SOCS1	NM_003745.1
SOX2	NM_003106.3
SPECC1	NM_001033553.2
SPEN	NM_015001.2
SRC	NM_005417.4
SRD5A2	NM_000348.3
SRGAP3	NM_014850.3
SRSF2	NM_003016.4
SRSF3	NM_003017.4
SS18	NM_001007559.2
SS18L1	NM_198935.2
SSX1	NM_001278691.1
STAT3	NM_139276.2
STIL	NM_001048166.1
STK11	NM_000455.4
STX11	NM_003764.3
STXBP2	NM_001272034.1
SUFU	NM_016169.3
SUZ12	NM_015355.3
SYK	NM_003177.6
TAF15	NM_139215.2
TAL1	NM_003189.5
TAL2	NM_005421.2
TCEA1	NM_006756.3
TCF12	NM_207036.1
TCF3	NM_003200.3
TCF4	NM_001243226.2
TCF7L2	NM_001146274.1
TCL1A	NM_021966.2
TCL6	NR_028288.1
TERT	NM_198253.2
TET1	NM_030625.2
TET2	NM_001127208.2
TFE3	NM_006521.5
TFEB	NM_001167827.2
TFG	NM_006070.5
TFPT	NM_013342.3
TFRC	NM_003234.3
TGFBR2	NM_001024847.2
THRAP3	NM_005119.3
TLX1	NM_005521.3
TLX3	NM_021025.3
TMEM127	NM_017849.3
TMPRSS2	NM_001135099.1
TNFAIP3	NM_001270508.1
TNFRSF14	NM_003820.3
TNFRSF17	NM_001192.2
TOP1	NM_003286.2
TOP2A	NM_001067.3
TP53	NM_000546.5
TPM3	NM_152263.3
TPM4	NM_001145160.1
TPR	NM_003292.2
TRIM24	NM_015905.2
TRIM27	NM_006510.4.2
TRIM33	NM_015906.3
TRIP11	NM_004239.4
TSC1	NM_000368.4
TSC2	NM_000548.4
TSHR	NM_000369.2
TTL	NM_153712.4
TYK2	NM_003331.4
U2AF1	NM_006758.2
UNC13D	NM_199242.2
USP6	NM_001304284.1
UTY	NM_001258249.1
VHL	NM_000551.3
VTI1A	NM_001318203.1
WAS	NM_000377.2
WDR36	NM_139281.2
WHSC1	NM_133330.2
WHSC1L1	NM_017778.2
WIF1	NM_007191.4
WRN	NM_000553.4
WT1	NM_024426.4
XPA	NM_000380.3
XPC	NM_004628.4
XPO1	NM_003400.3
XRCC2	NM_005431.1
YWHAE	NM_006761.4
ZBTB16	NM_001018011.1
ZMYM2	NM_003453.4
ZNF331	NM_018555.5
ZNF384	NM_001135734.2
ZNF521	NM_015461.2
ZNF668	NM_001172668.1
ZRSR2	NM_005089.3

## Sheet: Supporting information Table S7
Supporting information Table S7: Germline 585 gene panel sequencing coverage and quality statistics for EOCRC samples. As NGS has been performed for germline medical purposes, the minimum coverage threshold is ≥30x. Read alignment was made to the GRCh37/hg19 genome assembly. * targeted bases = the 585 gene panel (gene list described in supplementary Table 1)
Sample ID EOCRC#	Total number of sequencing reads (Millions)	Total number of uniquely mapped non‐duplicate reads (Millions)	Mean depth of target bases* covered with a depth ≥30x (x)	Median depth of target bases* covered with a depth ≥30x (x)	Mean of minimal depth per target gene (x)	Mean of maximal depth per target gene (x)	Total number of bases* covered with a depth ≥30x	Percentage of target bases* with a depth ≥30x
#1	23.3	14.6	409.3	415.6	62.3	937.9	1835027	98.2
#2	29.1	30	804.1	821.3	64.9	2451.1	1838764	98.4
#3	19.9	16	443.8	464.2	62.8	1034.4	1840633	98.5
#4	57.1	53.9	1562.6	1555.7	197.7	4038.8	1846239	98.8
#5	19.8	14	383.1	399.8	54	903.6	1831289	98
#6	22.9	13.2	366.6	380.1	53.1	858.4	1836895	98.3
#7	24.1	21	581.2	601.4	75.2	1485.9	1835027	98.2
#8	27.5	13.7	378.8	397.4	54.6	885.8	1829421	97.9
#9	29.6	16.1	466.9	468.3	54.8	1348.9	1835774	98.24
#10	44	34.5	1001.2	963	146.4	2828.7	1840633	98.5
#11	41.9	32	939.5	905.3	133.5	2663.7	1844370	98.7
#12	70.8	54.8	1584.2	1543.9	242.3	4347.9	1846239	98.8
#13	38.8	26.8	726	735.7	113.	2059.4	1848107	98.9
#14	32.5	27.3	658.4	660	66.7	2043.9	1842501	98.6
#15	39.8	29.6	833.3	838.7	110.1	2206.7	1842501	98.6
#16	28	34	952.6	958.2	96.7	2703	1838764	98.4
#17	40.9	40.6	1143.3	1179.7	147.7	2871.8	1840633	98.5
#18	27.3	32.9	926.8	950.1	99	2575.3	1842501	98.6
#19	51.6	33.4	934.1	954.1	95.3	2630.3	1842501	98.6
#20	25.4	34.0	960.6	977.4	113.2	2607.6	1844370	98.7
#21	42	38.3	1074.7	1098.9	114.6	2994.3	1844370	98.7
#22	30.5	39.2	1068.8	1093.9	178.3	2645.1	1849976	99
#23	17.7	12.5	348.5	362.6	44.8	843.8	1825683	97.7
#24	38.7	45.6	1244.6	1256	203.3	3126	1848107	98.9
#25	19.9	12.8	353.4	368.1	47.3	846.5	1827552	97.8
#26	43.9	37.1	1027.4	1035.9	98.7	2997.2	1842501	98.6
#27	31.7	17.1	462.8	480.7	80.4	1035.9	1840633	98.5
#28	18.1	15.1	406.3	419.4	72	902.7	1836895	98.3
#29	26.3	24	742.6	698.8	84.6	2365.7	1831289	98
#30	14.7	9.5	254.3	265.2	47.8	557.6	1829421	97.9
#31	49.6	32.7	873.6	891.2	70	2711.4	1838764	98.4
#32	27	17.1	479.4	481.6	43	1456.1	1831289	98
#33	27.8	32	761.7	750	41.6	2373.5	1821946	97.5
#34	31.7	35.5	981.7	986.4	94.4	2697.7	1840633	98.5
#35	35.1	48	1378.4	1363.9	167	3397.3	1844370	98.7
#36	29.1	19.7	548	552.9	55.5	1545.9	1835027	98.2
#37	38.7	16	438	437.9	33.2	1424.5	1816340	97.2
#38	19.5	18.7	533	538	62.1	1522.1	1840633	98.5
#39	37.9	20.1	570.6	579	67.2	1617.3	1838764	98.4
#40	23.5	21.5	612.4	611.1	58.5	1831.8	1833158	98.1
#41	36.4	35.8	965.2	982.4	175.9	2345.4	1849976	99
#42	29.6	22.3	640.3	635.8	69.1	1869.1	1838764	98.4
#43	21.6	12.9	360.5	370.1	47.1	1002.5	1829421	97.9
#44	23.4	11.3	313.5	320.8	45.7	838.9	1829421	97.9
#45	32.8	12.8	363.5	370.7	42.7	1036.6	1829421	97.9
#46	24.3	12	332.2	337.5	46	902.5	1827552	97.8
#47	29.5	14.8	405.2	409.2	34.1	1262.2	1823815	97.6
#48	27.8	19.9	554.6	566.2	94.9	1233.7	1844370	98.7
#49	28.9	14.2	394.5	405.3	54.8	1079.2	1836895	98.3
#50	18.4	17.3	472.8	488.3	75.2	1087.1	1840633	98.5
#51	21.7	19.2	552.9	549.3	59.8	1647.1	1836895	98.3
#52	50.8	57.3	1542	1523.6	123.7	3934.5	1838764	98.4
#53	37.5	33.1	966.2	939.3	102.8	2469.6	1842501	98.6
#54	23.9	19.2	547.4	546.5	72.3	1542.8	1844370	98.7
#55	28.1	20.6	5431	552.8	69.1	1519.2	1842501	98.6
#56	42.4	31.9	847.6	869.7	140.3	2127.8	1844370	98.7
#57	38.8	34.7	982.1	967.9	156.7	2408.4	1846239	98.8
#58	25.2	25.4	665.3	672	59.4	1700.2	1835027	98.2
#59	23.4	28.1	801.2	816.5	100	2067.4	1846239	98.8
#60	38.8	30.5	752.2	774.7	119.8	1679.2	1844370	98.7
#61	43.7	42.9	1075	1098.4	170.6	2354.9	1842501	98.6
#62	32.8	19.4	539	538.3	55.4	1513.2	1831289	98.
#63	42.7	28.3	746.1	761.6	76.5	1788.1	1842501	98.6
#64	32.5	7.9	219.2	214.5	15.7	616.4	1782704	95.4
#65	29.7	35.1	967.3	986.4	165.5	2173.8	1844370	98.7
#66	32.3	31.4	923.3	906.2	99.5	2328.6	1838764	98.4
#67	37.8	33.5	945.1	919.3	79	2548	1835027	98.2
#68	23.8	27	764.5	745.1	68.1	2031.2	1835027	98.2
#69	37.1	28.6	732.3	730.3	50.5	1956.8	1831289	98
#70	28	32.9	911.3	906.9	83.8	2242.3	1840633	98.5
#71	17.9	23.2	646.6	651.9	63	1585	1833158	98.1
#72	43.6	37.9	798.9	802	36.6	2664	1818209	97.3
#73	47.7	41.3	887.4	902.5	43.7	2893.2	1825683	97.7
#74	38.5	32.8	706	710.5	34.3	2312.7	1816340	97.2
#75	37.1	29.3	773	751.3	54.7	2216.2	1833158	98.1
#76	38.1	28.7	661.4	645.8	31.2	2132.3	1816340	97.2
#77	41	36.6	883.9	853.8	45.9	2802.5	1827552	97.8
#78	33.5	29.1	713.1	695.6	38.9	2255.3	1823815	97.6
#79	39.3	36	921	901.3	56.3	2744.7	1827552	97.8
#80	30.9	33.7	900.8	869.7	68.7	2548.3	1833158	98.1
#81	45.5	41.3	1130.8	1086.4	79.1	3505.1	1836895	98.3
#82	37.7	17.2	495.3	487.8	65	1390.2	1836895	98.3
#83	31.2	13.9	382.3	404.8	54.3	897.4	1835027	98.2
#84	63.1	18.5	541.2	528.7	56.3	1613.1	1833158	98.1
#85	20.4	22.5	557.7	540.7	29.6	1761.2	1818209	97.3
#86	22.3	26.2	609.9	590.3	27.5	2018.4	1818209	97.3
#87	31.2	35.6	993.5	964.9	84.3	2690.8	1838764	98.4
